# Supplementary material for: Detecting Multiple Myeloma Infiltration of the Bone Marrow on CT Scans in Patients with Osteopenia: Feasibility of Radiomics Analysis
Source: Diagnostics (Basel). 2022 Apr 7;12(4):923. doi: 10.3390/diagnostics12040923 (PMC9025143; doi:10.3390/diagnostics12040923)
Supplement: Supplementary file 1 [file diagnostics-12-00923-s001.zip]

Archive with 1 entries (1 files):
- diagnostics-1648485-supplementary.xlsx
