# Supplementary material for: Detecting Multiple Myeloma Infiltration of the Bone Marrow on CT Scans in Patients with Osteopenia: Feasibility of Radiomics Analysis
Source: Diagnostics (Basel). 2022 Apr 7;12(4):923. doi: 10.3390/diagnostics12040923 (PMC9025143; doi:10.3390/diagnostics12040923)
Supplement: Supplementary file 1 [file diagnostics-12-00923-s001.zip › diagnostics-1648485-supplementary.xlsx]

## Sheet: 805
	ICC2
wavelet.HLL_glrlm_LongRunEmphasis	0.999997
wavelet.HLL_glcm_MaximumProbability	0.999993
wavelet.HLL_gldm_LargeDependenceEmphasis	0.999988
wavelet.HHL_glszm_LargeAreaHighGrayLevelEmphasis	0.999986
wavelet.LHL_gldm_DependenceNonUniformity	0.999984
wavelet.HLH_gldm_GrayLevelNonUniformity	0.999975
wavelet.HHL_firstorder_Kurtosis	0.999974
wavelet.HLL_glrlm_RunVariance	0.999974
wavelet.HHH_glszm_LargeAreaHighGrayLevelEmphasis	0.99997
wavelet.LHH_glcm_JointEnergy	0.999969
wavelet.LHH_ngtdm_Complexity	0.999963
wavelet.HLL_gldm_LargeDependenceHighGrayLevelEmphasis	0.999962
wavelet.HLH_glszm_LargeAreaHighGrayLevelEmphasis	0.999962
wavelet.LHH_glrlm_ShortRunEmphasis	0.999954
wavelet.HHH_firstorder_Kurtosis	0.999953
wavelet.HLL_glrlm_RunPercentage	0.999952
wavelet.HLL_glrlm_LongRunHighGrayLevelEmphasis	0.999948
wavelet.LHH_glrlm_RunLengthNonUniformityNormalized	0.999944
wavelet.HHH_glrlm_RunLengthNonUniformity	0.999942
wavelet.HLL_glszm_HighGrayLevelZoneEmphasis	0.999941
wavelet.HLL_glszm_SmallAreaHighGrayLevelEmphasis	0.999941
wavelet.LHH_glcm_Idm	0.999938
wavelet.LHH_glrlm_GrayLevelNonUniformity	0.999937
wavelet.HLL_glrlm_HighGrayLevelRunEmphasis	0.999933
wavelet.HLL_gldm_HighGrayLevelEmphasis	0.999933
wavelet.HLL_glcm_Autocorrelation	0.999932
wavelet.LHH_glcm_Id	0.999932
wavelet.HLL_glrlm_ShortRunHighGrayLevelEmphasis	0.999932
wavelet.HLL_gldm_SmallDependenceHighGrayLevelEmphasis	0.999931
wavelet.LHH_firstorder_TotalEnergy	0.999927
wavelet.LHH_gldm_GrayLevelNonUniformity	0.999926
original_firstorder_Kurtosis	0.999919
wavelet.LHH_glszm_LargeAreaLowGrayLevelEmphasis	0.999918
wavelet.HLL_glszm_LargeAreaHighGrayLevelEmphasis	0.999916
wavelet.LHH_firstorder_InterquartileRange	0.999913
wavelet.LHL_glszm_ZoneVariance	0.999907
wavelet.LHL_glszm_LargeAreaEmphasis	0.999907
wavelet.LHH_gldm_SmallDependenceEmphasis	0.999906
wavelet.HHL_glrlm_RunLengthNonUniformity	0.999899
wavelet.HLL_gldm_DependenceNonUniformityNormalized	0.999899
wavelet.HHL_ngtdm_Strength	0.999897
wavelet.LHH_firstorder_Kurtosis	0.999892
wavelet.HLL_glszm_LargeAreaLowGrayLevelEmphasis	0.999891
wavelet.HLH_glrlm_GrayLevelNonUniformity	0.99989
wavelet.LHL_glszm_GrayLevelNonUniformity	0.999874
wavelet.LHH_glrlm_RunPercentage	0.999869
wavelet.LHH_glcm_MaximumProbability	0.999864
original_gldm_DependenceVariance	0.999863
wavelet.LLL_firstorder_Kurtosis	0.999861
wavelet.LLH_firstorder_Kurtosis	0.999861
wavelet.LHH_firstorder_RobustMeanAbsoluteDeviation	0.999843
wavelet.HHH_glcm_ClusterShade	0.99984
wavelet.LHL_glszm_LargeAreaHighGrayLevelEmphasis	0.999832
wavelet.LHH_ngtdm_Strength	0.999829
wavelet.LHL_glrlm_RunLengthNonUniformity	0.999829
wavelet.HLH_glszm_SmallAreaEmphasis	0.999821
wavelet.HLH_glszm_SizeZoneNonUniformityNormalized	0.999816
wavelet.HHH_glcm_ClusterProminence	0.999811
wavelet.HHL_glcm_ClusterShade	0.999809
wavelet.HLL_glrlm_ShortRunEmphasis	0.999797
wavelet.LHH_glszm_LargeAreaHighGrayLevelEmphasis	0.999792
wavelet.LHH_glszm_LargeAreaEmphasis	0.999786
wavelet.LHH_glszm_ZoneVariance	0.999786
wavelet.HLL_glcm_JointAverage	0.999785
wavelet.HLL_glcm_SumAverage	0.999785
wavelet.HLL_glrlm_RunLengthNonUniformityNormalized	0.999772
wavelet.LLH_gldm_LargeDependenceHighGrayLevelEmphasis	0.999766
wavelet.HLH_ngtdm_Coarseness	0.999762
wavelet.LLL_ngtdm_Strength	0.999761
wavelet.LHL_glrlm_GrayLevelNonUniformity	0.999752
wavelet.HLL_gldm_GrayLevelNonUniformity	0.999744
wavelet.HLH_gldm_LargeDependenceHighGrayLevelEmphasis	0.999735
wavelet.HHL_glcm_ClusterProminence	0.999735
original_firstorder_Skewness	0.999734
wavelet.HLL_firstorder_Minimum	0.999731
wavelet.LLL_firstorder_Skewness	0.999717
wavelet.HLH_firstorder_Kurtosis	0.999717
wavelet.LHH_ngtdm_Coarseness	0.999711
wavelet.HHL_gldm_LargeDependenceHighGrayLevelEmphasis	0.999704
wavelet.HHL_glrlm_LongRunHighGrayLevelEmphasis	0.999702
wavelet.HLL_ngtdm_Coarseness	0.999698
wavelet.LLH_glcm_Imc2	0.999697
original_ngtdm_Strength	0.999697
wavelet.HLL_glszm_LargeAreaEmphasis	0.99969
wavelet.HLL_glszm_ZoneVariance	0.999689
wavelet.HLH_glrlm_LongRunHighGrayLevelEmphasis	0.999683
wavelet.LHH_glszm_SizeZoneNonUniformity	0.999669
wavelet.HLL_glszm_GrayLevelNonUniformity	0.999666
wavelet.HLH_glcm_Autocorrelation	0.999663
wavelet.HLH_glcm_MaximumProbability	0.999662
wavelet.HLH_gldm_HighGrayLevelEmphasis	0.999655
wavelet.HLH_glrlm_HighGrayLevelRunEmphasis	0.999653
wavelet.LHL_ngtdm_Complexity	0.999651
wavelet.LHH_gldm_LargeDependenceEmphasis	0.999642
wavelet.LHH_firstorder_Uniformity	0.99964
wavelet.HLH_glszm_SmallAreaHighGrayLevelEmphasis	0.999636
wavelet.HLH_glrlm_ShortRunHighGrayLevelEmphasis	0.999634
wavelet.HLL_glcm_Idm	0.999632
wavelet.LHL_gldm_GrayLevelNonUniformity	0.999631
wavelet.HLL_glcm_JointEnergy	0.999626
wavelet.HLH_glszm_HighGrayLevelZoneEmphasis	0.999614
wavelet.HLL_gldm_LargeDependenceLowGrayLevelEmphasis	0.999607
wavelet.LHH_glszm_ZonePercentage	0.999607
wavelet.HHL_glcm_Autocorrelation	0.9996
wavelet.HHL_gldm_HighGrayLevelEmphasis	0.999598
wavelet.HHL_glrlm_HighGrayLevelRunEmphasis	0.999597
wavelet.LHH_gldm_DependenceNonUniformityNormalized	0.999596
wavelet.HLH_glrlm_LongRunEmphasis	0.999592
wavelet.LHL_ngtdm_Coarseness	0.999585
wavelet.HLL_glrlm_GrayLevelNonUniformity	0.99958
wavelet.HHL_glszm_HighGrayLevelZoneEmphasis	0.999573
wavelet.HHL_glrlm_ShortRunHighGrayLevelEmphasis	0.999561
wavelet.LHH_ngtdm_Busyness	0.999558
wavelet.HLL_glcm_Id	0.999556
wavelet.LHL_gldm_LargeDependenceHighGrayLevelEmphasis	0.999554
wavelet.LHH_glrlm_LongRunEmphasis	0.999549
wavelet.LHL_glcm_JointEnergy	0.999546
wavelet.LLH_glszm_GrayLevelNonUniformity	0.99953
wavelet.HHL_glszm_SmallAreaHighGrayLevelEmphasis	0.999525
wavelet.HLL_firstorder_Kurtosis	0.999519
wavelet.LHH_glszm_GrayLevelNonUniformity	0.999516
wavelet.LHH_firstorder_Range	0.999506
wavelet.HLH_gldm_SmallDependenceHighGrayLevelEmphasis	0.999496
original_glrlm_RunVariance	0.999489
wavelet.HHH_glszm_GrayLevelVariance	0.999489
wavelet.HHH_gldm_DependenceEntropy	0.999474
wavelet.HHL_firstorder_Maximum	0.99945
wavelet.HHL_ngtdm_Coarseness	0.999445
wavelet.HLH_glszm_ZoneVariance	0.999437
wavelet.HLH_glszm_LargeAreaEmphasis	0.999437
wavelet.HHH_ngtdm_Strength	0.999437
wavelet.LHL_ngtdm_Strength	0.999436
wavelet.LLH_ngtdm_Strength	0.999424
wavelet.LHL_firstorder_Uniformity	0.999397
wavelet.HLL_gldm_DependenceNonUniformity	0.999397
wavelet.LHH_gldm_DependenceNonUniformity	0.999395
wavelet.HLH_ngtdm_Complexity	0.999387
wavelet.HLH_glcm_JointEnergy	0.999384
wavelet.HHL_ngtdm_Complexity	0.999366
wavelet.HLL_glrlm_LongRunLowGrayLevelEmphasis	0.999356
wavelet.LHH_firstorder_Mean	0.999344
wavelet.LLH_glrlm_LongRunHighGrayLevelEmphasis	0.999337
wavelet.HHL_gldm_SmallDependenceHighGrayLevelEmphasis	0.999325
wavelet.HHH_gldm_DependenceNonUniformity	0.999323
wavelet.HLH_gldm_LargeDependenceEmphasis	0.999302
wavelet.LHL_firstorder_InterquartileRange	0.999302
wavelet.LLH_glszm_LargeAreaHighGrayLevelEmphasis	0.999296
wavelet.HLL_glrlm_RunLengthNonUniformity	0.999273
wavelet.HLH_glrlm_RunPercentage	0.999266
wavelet.LHH_glrlm_GrayLevelNonUniformityNormalized	0.99925
wavelet.HLH_glrlm_RunVariance	0.99924
wavelet.LLL_ngtdm_Coarseness	0.999235
wavelet.HHH_ngtdm_Coarseness	0.999232
wavelet.LLL_firstorder_Maximum	0.999217
wavelet.HLH_glrlm_ShortRunEmphasis	0.999211
wavelet.LLL_glrlm_RunLengthNonUniformity	0.999196
wavelet.HHL_gldm_DependenceNonUniformity	0.999178
wavelet.LHH_glrlm_RunLengthNonUniformity	0.999163
wavelet.HHH_gldm_DependenceNonUniformityNormalized	0.999155
wavelet.HLH_glcm_SumAverage	0.999148
wavelet.HLH_glcm_JointAverage	0.999148
wavelet.LHL_glrlm_LongRunHighGrayLevelEmphasis	0.999128
wavelet.LHH_glrlm_RunVariance	0.999106
wavelet.LHL_gldm_SmallDependenceEmphasis	0.999097
original_ngtdm_Coarseness	0.999096
wavelet.LHL_glrlm_ShortRunEmphasis	0.999094
wavelet.LHL_glszm_ZonePercentage	0.999073
wavelet.LHL_firstorder_TotalEnergy	0.999054
wavelet.LHH_glcm_JointEntropy	0.999051
original_firstorder_TotalEnergy	0.999037
wavelet.HLH_firstorder_Skewness	0.999034
wavelet.LHH_gldm_SmallDependenceHighGrayLevelEmphasis	0.99901
wavelet.HHH_glszm_GrayLevelNonUniformityNormalized	0.999
wavelet.LHL_glrlm_RunLengthNonUniformityNormalized	0.998986
wavelet.HHL_glrlm_GrayLevelNonUniformity	0.998983
wavelet.HHH_gldm_GrayLevelNonUniformity	0.998979
wavelet.LHH_glszm_SmallAreaHighGrayLevelEmphasis	0.998967
wavelet.HLH_glrlm_RunLengthNonUniformityNormalized	0.998961
original_glrlm_RunLengthNonUniformity	0.99896
wavelet.LHL_glcm_DifferenceEntropy	0.998957
wavelet.LLH_glrlm_GrayLevelNonUniformity	0.998952
wavelet.HLH_firstorder_InterquartileRange	0.99895
wavelet.LLL_firstorder_TotalEnergy	0.998947
wavelet.LHH_gldm_LargeDependenceHighGrayLevelEmphasis	0.998947
wavelet.HHH_glrlm_GrayLevelNonUniformity	0.99894
wavelet.LLL_glszm_GrayLevelNonUniformity	0.998922
original_glszm_GrayLevelNonUniformity	0.998922
wavelet.LLH_glcm_Autocorrelation	0.99892
wavelet.HLL_firstorder_Skewness	0.998905
wavelet.HHH_glszm_LargeAreaEmphasis	0.998903
wavelet.HHH_glszm_ZoneVariance	0.998901
wavelet.HLH_gldm_DependenceNonUniformityNormalized	0.9989
wavelet.LHH_gldm_LargeDependenceLowGrayLevelEmphasis	0.9989
wavelet.HLH_ngtdm_Strength	0.9989
wavelet.LLH_gldm_HighGrayLevelEmphasis	0.998892
wavelet.LLH_glrlm_HighGrayLevelRunEmphasis	0.998892
wavelet.LLH_glszm_HighGrayLevelZoneEmphasis	0.998891
wavelet.HLL_gldm_LowGrayLevelEmphasis	0.998888
wavelet.HHL_gldm_GrayLevelNonUniformity	0.998885
wavelet.LHH_glcm_DifferenceAverage	0.998881
wavelet.LHL_glcm_Id	0.998867
wavelet.LHL_firstorder_RobustMeanAbsoluteDeviation	0.99884
wavelet.LHH_glrlm_LongRunHighGrayLevelEmphasis	0.998837
wavelet.LHL_glrlm_GrayLevelNonUniformityNormalized	0.998827
wavelet.HHL_firstorder_Variance	0.998823
wavelet.HHL_firstorder_Energy	0.998816
wavelet.LHL_glcm_JointEntropy	0.998808
wavelet.HHL_glcm_DifferenceVariance	0.998798
wavelet.HLH_firstorder_Minimum	0.998797
wavelet.HLL_glrlm_LowGrayLevelRunEmphasis	0.998796
wavelet.LHL_glcm_DifferenceAverage	0.99879
wavelet.LLH_glrlm_ShortRunHighGrayLevelEmphasis	0.998781
wavelet.HHH_firstorder_Energy	0.998778
wavelet.LHH_firstorder_Entropy	0.998777
wavelet.HLL_firstorder_TotalEnergy	0.998773
wavelet.HHL_glcm_SumSquares	0.998771
wavelet.LHL_glrlm_LongRunEmphasis	0.99877
wavelet.HLH_glcm_Idm	0.998767
wavelet.LLH_gldm_SmallDependenceLowGrayLevelEmphasis	0.998764
wavelet.HHL_firstorder_MeanAbsoluteDeviation	0.998761
original_glrlm_LongRunEmphasis	0.998757
wavelet.LHL_glcm_Idm	0.998757
wavelet.HHL_glcm_ClusterTendency	0.998751
wavelet.HHH_glcm_DifferenceVariance	0.99875
wavelet.HHL_gldm_GrayLevelVariance	0.998745
wavelet.HHL_firstorder_RootMeanSquared	0.998745
original_shape_SurfaceArea	0.99874
wavelet.LHH_glrlm_LongRunLowGrayLevelEmphasis	0.998731
wavelet.LHH_glcm_Autocorrelation	0.998727
wavelet.LHH_gldm_HighGrayLevelEmphasis	0.998727
wavelet.LLH_ngtdm_Busyness	0.998724
wavelet.LHH_glrlm_HighGrayLevelRunEmphasis	0.998724
wavelet.LHH_firstorder_MeanAbsoluteDeviation	0.998702
wavelet.LHH_glcm_DifferenceEntropy	0.9987
wavelet.HLH_glcm_Id	0.9987
wavelet.LHH_glrlm_ShortRunHighGrayLevelEmphasis	0.998699
wavelet.HLH_gldm_DependenceNonUniformity	0.998694
wavelet.LLH_gldm_GrayLevelNonUniformity	0.998687
wavelet.LHH_glszm_GrayLevelVariance	0.998684
wavelet.LHL_glszm_SmallAreaHighGrayLevelEmphasis	0.998679
wavelet.LHH_glszm_HighGrayLevelZoneEmphasis	0.99866
wavelet.LLH_glrlm_RunLengthNonUniformity	0.998647
wavelet.HHL_glrlm_GrayLevelVariance	0.998642
wavelet.HHL_glszm_LargeAreaEmphasis	0.998641
wavelet.HHL_glszm_ZoneVariance	0.998641
wavelet.LHL_glrlm_RunPercentage	0.99862
wavelet.LLH_ngtdm_Coarseness	0.998617
wavelet.LHL_gldm_HighGrayLevelEmphasis	0.9986
wavelet.LLL_ngtdm_Contrast	0.998595
wavelet.LHL_glszm_HighGrayLevelZoneEmphasis	0.998594
wavelet.LHL_glrlm_HighGrayLevelRunEmphasis	0.998594
wavelet.LHH_glcm_ClusterProminence	0.998593
wavelet.HLL_firstorder_InterquartileRange	0.998589
wavelet.LHL_glcm_Autocorrelation	0.998579
wavelet.HLL_glrlm_ShortRunLowGrayLevelEmphasis	0.998578
wavelet.HLL_firstorder_Uniformity	0.998574
wavelet.LLH_firstorder_Minimum	0.998549
wavelet.HHH_glrlm_RunEntropy	0.998547
wavelet.LHH_glcm_SumEntropy	0.998542
wavelet.HLL_gldm_DependenceVariance	0.998537
wavelet.LLL_glcm_ClusterProminence	0.998521
wavelet.HLH_glszm_GrayLevelNonUniformity	0.998515
original_gldm_LargeDependenceEmphasis	0.998507
wavelet.LHL_glcm_MaximumProbability	0.998497
wavelet.LHL_glrlm_ShortRunHighGrayLevelEmphasis	0.998496
wavelet.HHL_firstorder_Range	0.99849
wavelet.HHH_glcm_MCC	0.998487
wavelet.LLH_glcm_JointAverage	0.998479
wavelet.LLH_glcm_SumAverage	0.998479
wavelet.HHH_glcm_ClusterTendency	0.998477
wavelet.LHL_gldm_SmallDependenceHighGrayLevelEmphasis	0.998467
original_shape_LeastAxisLength	0.998465
wavelet.LHL_glrlm_RunVariance	0.998455
wavelet.LHL_glcm_InverseVariance	0.998452
wavelet.HHL_glcm_SumEntropy	0.99845
wavelet.LHH_firstorder_Maximum	0.998439
wavelet.HHL_firstorder_InterquartileRange	0.998421
wavelet.LHL_firstorder_Entropy	0.99841
wavelet.HHL_firstorder_RobustMeanAbsoluteDeviation	0.99841
wavelet.HHH_gldm_GrayLevelVariance	0.998403
wavelet.HLL_glcm_MCC	0.998388
wavelet.LLH_firstorder_Range	0.998348
wavelet.HHL_glcm_Contrast	0.998347
wavelet.HLH_glszm_LargeAreaLowGrayLevelEmphasis	0.998346
wavelet.HHL_firstorder_Entropy	0.998344
wavelet.LLH_glszm_SmallAreaHighGrayLevelEmphasis	0.998338
wavelet.HHH_glcm_SumSquares	0.998336
wavelet.LHH_glszm_GrayLevelNonUniformityNormalized	0.998319
wavelet.HLH_glrlm_RunLengthNonUniformity	0.998311
wavelet.HLH_firstorder_RobustMeanAbsoluteDeviation	0.998283
wavelet.LHH_firstorder_90Percentile	0.99827
wavelet.HHH_ngtdm_Complexity	0.998245
wavelet.HHL_glszm_GrayLevelVariance	0.998226
wavelet.LHL_gldm_LargeDependenceEmphasis	0.998208
wavelet.LHH_glszm_LowGrayLevelZoneEmphasis	0.998193
wavelet.HLH_firstorder_Range	0.998187
wavelet.HLH_firstorder_Uniformity	0.99818
wavelet.HHH_glcm_Contrast	0.998178
wavelet.HLH_firstorder_TotalEnergy	0.998178
original_glcm_ClusterProminence	0.998177
wavelet.LHL_glszm_SmallAreaEmphasis	0.998148
wavelet.LHH_glrlm_LowGrayLevelRunEmphasis	0.998146
wavelet.LHH_gldm_LowGrayLevelEmphasis	0.998145
wavelet.HLL_ngtdm_Strength	0.998139
wavelet.HHH_glrlm_LongRunHighGrayLevelEmphasis	0.99813
wavelet.HHH_firstorder_Variance	0.998114
wavelet.HHH_firstorder_RootMeanSquared	0.998107
wavelet.LHL_glszm_SizeZoneNonUniformity	0.998101
wavelet.HHH_glrlm_GrayLevelVariance	0.998086
wavelet.LHL_glcm_Contrast	0.998083
wavelet.HHL_gldm_DependenceEntropy	0.998072
wavelet.HHL_firstorder_Uniformity	0.998051
wavelet.HHH_gldm_LargeDependenceHighGrayLevelEmphasis	0.998041
wavelet.HHL_glrlm_GrayLevelNonUniformityNormalized	0.998029
original_glcm_Imc1	0.998028
wavelet.LHL_glszm_LargeAreaLowGrayLevelEmphasis	0.998023
wavelet.LHH_glcm_Contrast	0.998003
wavelet.LHH_glrlm_ShortRunLowGrayLevelEmphasis	0.997999
wavelet.LHL_glszm_SizeZoneNonUniformityNormalized	0.997996
wavelet.HLL_glcm_ClusterProminence	0.997995
wavelet.HLL_gldm_SmallDependenceEmphasis	0.997974
wavelet.HHL_firstorder_10Percentile	0.997972
wavelet.HLL_firstorder_Median	0.997934
wavelet.HLL_glszm_LowGrayLevelZoneEmphasis	0.997931
wavelet.HHL_glcm_JointEntropy	0.997928
wavelet.HLH_ngtdm_Busyness	0.997915
wavelet.HHL_firstorder_90Percentile	0.997905
wavelet.LHH_firstorder_10Percentile	0.997891
wavelet.LHH_glcm_MCC	0.997883
wavelet.HLL_glcm_DifferenceEntropy	0.997853
wavelet.LHH_firstorder_RootMeanSquared	0.99784
wavelet.HHH_firstorder_Entropy	0.997833
wavelet.HLL_ngtdm_Complexity	0.997831
wavelet.HLH_gldm_SmallDependenceEmphasis	0.997817
wavelet.LHH_firstorder_Variance	0.997804
wavelet.HHH_glcm_Autocorrelation	0.997803
wavelet.HHH_gldm_HighGrayLevelEmphasis	0.9978
wavelet.HHH_glrlm_HighGrayLevelRunEmphasis	0.997798
wavelet.LHH_gldm_GrayLevelVariance	0.997792
wavelet.HHH_glszm_SmallAreaHighGrayLevelEmphasis	0.997786
wavelet.LHL_glcm_SumEntropy	0.997783
original_glszm_ZoneVariance	0.99778
original_glszm_LargeAreaEmphasis	0.997778
wavelet.HHL_glszm_LargeAreaLowGrayLevelEmphasis	0.997773
wavelet.HHH_glszm_HighGrayLevelZoneEmphasis	0.997767
wavelet.LHH_glszm_SmallAreaLowGrayLevelEmphasis	0.997759
wavelet.LHH_glcm_Idn	0.997752
wavelet.HLL_glszm_SmallAreaEmphasis	0.997749
wavelet.HHH_glrlm_ShortRunHighGrayLevelEmphasis	0.997719
wavelet.LHH_firstorder_Minimum	0.997712
wavelet.LHL_firstorder_MeanAbsoluteDeviation	0.997686
wavelet.HHH_glszm_LargeAreaLowGrayLevelEmphasis	0.997684
wavelet.LHL_glszm_GrayLevelNonUniformityNormalized	0.997678
wavelet.LHH_glcm_JointAverage	0.997667
wavelet.LHH_glcm_SumAverage	0.997667
wavelet.HLL_glszm_ZonePercentage	0.997655
wavelet.LHL_glcm_DifferenceVariance	0.99765
wavelet.LHH_glcm_SumSquares	0.997605
wavelet.HHH_glcm_DifferenceEntropy	0.997604
wavelet.HLL_glrlm_GrayLevelNonUniformityNormalized	0.997593
wavelet.LLL_glcm_Imc1	0.997577
wavelet.LHH_glcm_DifferenceVariance	0.997568
wavelet.HHL_glrlm_RunEntropy	0.997543
wavelet.HHH_glcm_SumEntropy	0.997532
wavelet.LHL_firstorder_Kurtosis	0.997516
wavelet.HLH_glrlm_GrayLevelNonUniformityNormalized	0.997484
wavelet.HHL_glcm_JointAverage	0.997466
wavelet.HHL_glcm_SumAverage	0.997466
original_glrlm_GrayLevelNonUniformity	0.997447
wavelet.LHL_firstorder_RootMeanSquared	0.997443
wavelet.HHH_firstorder_MeanAbsoluteDeviation	0.997443
original_shape_MeshVolume	0.997443
wavelet.LHL_gldm_DependenceNonUniformityNormalized	0.997442
wavelet.LHH_glrlm_GrayLevelVariance	0.997436
wavelet.LLL_glrlm_GrayLevelNonUniformity	0.997432
original_shape_VoxelVolume	0.997431
wavelet.HHH_firstorder_Uniformity	0.997418
wavelet.HLL_glszm_SizeZoneNonUniformityNormalized	0.997406
original_gldm_DependenceNonUniformity	0.997406
wavelet.LHL_glcm_JointAverage	0.997394
wavelet.LHL_glcm_SumAverage	0.997394
wavelet.HLL_glcm_JointEntropy	0.997392
original_gldm_GrayLevelNonUniformity	0.997391
wavelet.HHL_glcm_DifferenceEntropy	0.997384
wavelet.HHL_firstorder_TotalEnergy	0.997376
wavelet.LHL_firstorder_90Percentile	0.997373
wavelet.HHH_glcm_JointEntropy	0.997371
wavelet.LLL_glcm_Imc2	0.997366
wavelet.HLL_ngtdm_Busyness	0.997364
original_shape_MinorAxisLength	0.997347
wavelet.HLL_firstorder_Range	0.997342
wavelet.HHH_glrlm_RunLengthNonUniformityNormalized	0.997333
original_firstorder_Maximum	0.997328
wavelet.HHL_glcm_JointEnergy	0.997279
wavelet.LLL_glcm_Correlation	0.99727
wavelet.LLL_gldm_GrayLevelNonUniformity	0.997233
wavelet.HHL_glcm_DifferenceAverage	0.997218
wavelet.HLL_glcm_DifferenceAverage	0.997214
wavelet.LHH_glcm_ClusterTendency	0.997202
wavelet.LHL_firstorder_Minimum	0.997192
wavelet.LLL_firstorder_Energy	0.997186
wavelet.HHH_glcm_Imc2	0.997182
wavelet.HHL_glrlm_ShortRunEmphasis	0.997128
wavelet.HLH_gldm_SmallDependenceLowGrayLevelEmphasis	0.997118
wavelet.LHH_gldm_SmallDependenceLowGrayLevelEmphasis	0.997116
wavelet.HLH_glcm_JointEntropy	0.997102
wavelet.LHL_glcm_ClusterProminence	0.997097
wavelet.LLL_gldm_DependenceNonUniformity	0.997075
original_glrlm_RunPercentage	0.997031
wavelet.HHL_firstorder_Minimum	0.997029
wavelet.HHH_glcm_DifferenceAverage	0.997012
wavelet.LHL_glcm_ClusterShade	0.996997
wavelet.LHL_firstorder_Variance	0.996983
wavelet.LHL_gldm_GrayLevelVariance	0.996978
wavelet.HLL_glcm_InverseVariance	0.996975
wavelet.HHL_glrlm_LongRunEmphasis	0.996939
wavelet.HHH_glrlm_GrayLevelNonUniformityNormalized	0.996926
wavelet.HHL_gldm_LargeDependenceEmphasis	0.996905
wavelet.LLH_firstorder_Maximum	0.996882
wavelet.LLH_gldm_SmallDependenceHighGrayLevelEmphasis	0.99688
wavelet.HHL_glrlm_RunPercentage	0.996868
original_firstorder_Median	0.996837
wavelet.HHH_glrlm_ShortRunEmphasis	0.996815
wavelet.HHL_glcm_MCC	0.996791
wavelet.LHL_firstorder_Energy	0.996784
wavelet.HHH_glrlm_RunPercentage	0.996765
wavelet.HHH_gldm_LargeDependenceEmphasis	0.996753
wavelet.LHL_glcm_SumSquares	0.996746
wavelet.HHL_glrlm_RunLengthNonUniformityNormalized	0.996746
original_ngtdm_Contrast	0.996729
wavelet.LHH_glcm_InverseVariance	0.996713
wavelet.HLH_gldm_LargeDependenceLowGrayLevelEmphasis	0.996706
wavelet.LLL_glcm_ClusterShade	0.996703
wavelet.LLH_glszm_ZoneVariance	0.996699
wavelet.LLH_glszm_LargeAreaEmphasis	0.996686
wavelet.HLL_firstorder_RobustMeanAbsoluteDeviation	0.996681
wavelet.HLH_glszm_ZonePercentage	0.996666
wavelet.HLL_glszm_SmallAreaLowGrayLevelEmphasis	0.996652
wavelet.HHL_glszm_GrayLevelNonUniformityNormalized	0.99665
original_firstorder_Energy	0.996633
wavelet.HLH_glrlm_LongRunLowGrayLevelEmphasis	0.996609
wavelet.HLH_glcm_Idn	0.996607
wavelet.HHL_gldm_DependenceNonUniformityNormalized	0.996596
wavelet.LHL_glszm_GrayLevelVariance	0.996539
wavelet.HHH_firstorder_RobustMeanAbsoluteDeviation	0.996537
wavelet.HHH_firstorder_InterquartileRange	0.996535
wavelet.LLH_glszm_SmallAreaLowGrayLevelEmphasis	0.996532
wavelet.HHH_glcm_JointEnergy	0.996529
wavelet.HHH_firstorder_Maximum	0.996524
wavelet.HLL_firstorder_Entropy	0.996523
wavelet.LHH_firstorder_Energy	0.996519
wavelet.HLH_glcm_Idmn	0.996515
wavelet.LLH_glcm_Idn	0.996508
wavelet.LHL_glrlm_GrayLevelVariance	0.9965
wavelet.HLH_glcm_DifferenceEntropy	0.996477
wavelet.HLH_glcm_MCC	0.99645
wavelet.HHH_gldm_DependenceVariance	0.996431
wavelet.HHH_gldm_SmallDependenceHighGrayLevelEmphasis	0.996429
wavelet.LLL_glszm_SizeZoneNonUniformity	0.996412
wavelet.HLH_glcm_ClusterProminence	0.996368
wavelet.LLL_firstorder_Median	0.996343
wavelet.HLH_glszm_SizeZoneNonUniformity	0.996272
wavelet.HHL_glrlm_RunVariance	0.996264
wavelet.HHL_glcm_Id	0.996251
wavelet.HLH_glcm_SumEntropy	0.996209
wavelet.HLL_glszm_GrayLevelNonUniformityNormalized	0.996204
original_glcm_Correlation	0.996197
wavelet.HHL_glcm_Idm	0.996189
wavelet.HLH_firstorder_Entropy	0.996179
wavelet.HLH_glcm_DifferenceAverage	0.996147
wavelet.LLH_glcm_Imc1	0.996141
wavelet.LLH_firstorder_TotalEnergy	0.996109
wavelet.HHL_glcm_MaximumProbability	0.996091
wavelet.HLL_glszm_SizeZoneNonUniformity	0.996078
wavelet.HHH_glcm_Idm	0.996033
original_glcm_ClusterShade	0.996021
wavelet.HHH_firstorder_10Percentile	0.995968
wavelet.HHH_glszm_ZoneEntropy	0.99596
wavelet.HHH_firstorder_Range	0.995954
wavelet.LHL_glcm_ClusterTendency	0.995929
wavelet.LHL_firstorder_Median	0.99591
wavelet.HLH_firstorder_90Percentile	0.995872
wavelet.HHL_firstorder_Mean	0.99586
wavelet.HHH_firstorder_90Percentile	0.995832
wavelet.HHH_glcm_Id	0.995827
wavelet.HHH_gldm_SmallDependenceLowGrayLevelEmphasis	0.995782
original_glrlm_ShortRunEmphasis	0.995781
original_firstorder_Mean	0.995752
wavelet.LHH_glcm_ClusterShade	0.995747
wavelet.HHH_firstorder_TotalEnergy	0.995743
wavelet.LLL_firstorder_Mean	0.995718
wavelet.HLL_glcm_Contrast	0.995702
wavelet.LHL_ngtdm_Contrast	0.995676
wavelet.HLH_glszm_GrayLevelNonUniformityNormalized	0.995669
wavelet.HHL_glcm_Idn	0.995568
wavelet.HHH_firstorder_Skewness	0.995549
wavelet.HHH_firstorder_Minimum	0.995504
wavelet.HLH_glcm_ClusterShade	0.99549
wavelet.HHL_gldm_DependenceVariance	0.995436
wavelet.HLH_firstorder_MeanAbsoluteDeviation	0.995412
wavelet.HLL_glcm_DifferenceVariance	0.995404
wavelet.HLL_glcm_SumEntropy	0.995379
wavelet.LLH_glrlm_ShortRunLowGrayLevelEmphasis	0.995371
wavelet.HLH_glrlm_LowGrayLevelRunEmphasis	0.995356
wavelet.LHL_firstorder_10Percentile	0.995329
wavelet.HLH_glrlm_ShortRunLowGrayLevelEmphasis	0.995319
wavelet.HLH_gldm_LowGrayLevelEmphasis	0.995309
wavelet.HLH_glszm_LowGrayLevelZoneEmphasis	0.995181
wavelet.HHH_glcm_MaximumProbability	0.995171
original_gldm_DependenceNonUniformityNormalized	0.995151
original_shape_Maximum2DDiameterColumn	0.995147
wavelet.LHH_gldm_DependenceVariance	0.995125
wavelet.LLH_glszm_LowGrayLevelZoneEmphasis	0.99511
original_ngtdm_Complexity	0.995108
original_glrlm_RunLengthNonUniformityNormalized	0.995087
wavelet.LLH_glcm_Correlation	0.995084
wavelet.LLH_glrlm_LowGrayLevelRunEmphasis	0.995063
wavelet.LLH_gldm_LowGrayLevelEmphasis	0.995057
wavelet.HLL_glszm_GrayLevelVariance	0.994958
wavelet.LHL_glszm_ZoneEntropy	0.994886
wavelet.LHL_gldm_DependenceVariance	0.994884
wavelet.LHH_glszm_SmallAreaEmphasis	0.994674
original_glcm_MaximumProbability	0.994637
wavelet.HLH_glcm_Contrast	0.994601
wavelet.HHH_glrlm_LongRunEmphasis	0.994584
wavelet.HHH_glcm_JointAverage	0.994541
wavelet.HHH_glcm_SumAverage	0.994541
wavelet.LHH_glrlm_RunEntropy	0.994515
wavelet.HLH_firstorder_10Percentile	0.994477
wavelet.HLH_glszm_SmallAreaLowGrayLevelEmphasis	0.994426
wavelet.HHH_glcm_Imc1	0.994377
wavelet.LLH_gldm_DependenceNonUniformity	0.994355
original_glcm_Imc2	0.994342
wavelet.LLH_glcm_Idmn	0.994269
wavelet.HLL_firstorder_RootMeanSquared	0.994241
wavelet.HLH_glszm_GrayLevelVariance	0.994193
wavelet.LLH_firstorder_Mean	0.994139
wavelet.LHH_glcm_Idmn	0.994058
wavelet.HLL_firstorder_MeanAbsoluteDeviation	0.994017
original_glcm_Idm	0.994008
wavelet.LLH_firstorder_Skewness	0.993955
wavelet.LHL_gldm_LargeDependenceLowGrayLevelEmphasis	0.993892
wavelet.HLH_glcm_DifferenceVariance	0.993844
wavelet.HLH_glcm_SumSquares	0.993757
wavelet.LHH_glszm_SizeZoneNonUniformityNormalized	0.993724
wavelet.HHL_gldm_SmallDependenceEmphasis	0.993705
wavelet.LHH_ngtdm_Contrast	0.993686
wavelet.HLH_firstorder_RootMeanSquared	0.993683
wavelet.HLL_gldm_SmallDependenceLowGrayLevelEmphasis	0.993651
wavelet.LLH_glszm_ZoneEntropy	0.993642
wavelet.HLL_firstorder_Energy	0.993634
wavelet.HLH_firstorder_Variance	0.993551
wavelet.LLH_glrlm_LongRunLowGrayLevelEmphasis	0.993533
original_shape_SurfaceVolumeRatio	0.993524
wavelet.HLH_gldm_GrayLevelVariance	0.993514
wavelet.LHL_ngtdm_Busyness	0.993509
wavelet.HLH_glcm_InverseVariance	0.993505
wavelet.HHH_ngtdm_Busyness	0.993462
wavelet.LHL_glrlm_RunEntropy	0.993277
wavelet.LHL_firstorder_Mean	0.993165
wavelet.HLL_firstorder_90Percentile	0.993133
wavelet.LLL_ngtdm_Complexity	0.993016
wavelet.LLH_gldm_DependenceEntropy	0.99293
wavelet.HLH_glcm_ClusterTendency	0.992908
original_glszm_SizeZoneNonUniformity	0.992882
wavelet.LHH_gldm_DependenceEntropy	0.992869
wavelet.LLH_glcm_ClusterProminence	0.992775
wavelet.LHL_glrlm_LongRunLowGrayLevelEmphasis	0.992708
wavelet.HLH_glrlm_GrayLevelVariance	0.992684
original_glcm_Id	0.992493
wavelet.HLH_firstorder_Maximum	0.992477
original_glszm_ZonePercentage	0.992394
wavelet.LHH_glcm_Correlation	0.992391
wavelet.HLH_firstorder_Energy	0.992372
wavelet.HLH_ngtdm_Contrast	0.992257
wavelet.HLL_firstorder_Variance	0.992252
wavelet.HHH_glrlm_RunVariance	0.992236
wavelet.HLL_gldm_GrayLevelVariance	0.992235
wavelet.LHH_firstorder_Skewness	0.99221
wavelet.LLL_glrlm_RunVariance	0.992192
wavelet.LLL_firstorder_RootMeanSquared	0.992116
wavelet.LLL_glszm_SmallAreaEmphasis	0.992068
wavelet.HHL_glszm_ZonePercentage	0.992032
wavelet.HLL_firstorder_Mean	0.991974
wavelet.HLL_glcm_SumSquares	0.991963
wavelet.LLL_firstorder_90Percentile	0.991823
original_gldm_SmallDependenceEmphasis	0.991672
wavelet.LHL_gldm_LowGrayLevelEmphasis	0.991643
wavelet.LHL_glrlm_LowGrayLevelRunEmphasis	0.991528
wavelet.HHL_glcm_InverseVariance	0.991513
wavelet.LLL_glcm_MaximumProbability	0.991489
wavelet.HLL_glrlm_GrayLevelVariance	0.991448
wavelet.LHL_glrlm_ShortRunLowGrayLevelEmphasis	0.991425
original_glcm_JointEnergy	0.991413
original_glcm_MCC	0.99141
wavelet.HLL_firstorder_10Percentile	0.991367
wavelet.LHL_firstorder_Range	0.991232
wavelet.HHL_glszm_ZoneEntropy	0.991229
wavelet.HHL_glcm_Imc2	0.991226
wavelet.LLL_glszm_SizeZoneNonUniformityNormalized	0.991195
wavelet.LLH_glrlm_RunVariance	0.991137
wavelet.LLL_glrlm_LongRunEmphasis	0.991136
original_firstorder_RootMeanSquared	0.991096
wavelet.HHL_glszm_GrayLevelNonUniformity	0.991083
original_firstorder_90Percentile	0.991073
wavelet.LLL_firstorder_Range	0.990909
original_glcm_InverseVariance	0.990891
wavelet.LLL_glcm_Idn	0.990807
wavelet.HHH_glszm_SizeZoneNonUniformityNormalized	0.990785
wavelet.LLH_ngtdm_Complexity	0.990732
wavelet.LHL_glszm_LowGrayLevelZoneEmphasis	0.990608
wavelet.LLL_firstorder_10Percentile	0.990581
wavelet.HHL_ngtdm_Busyness	0.990538
wavelet.LHL_gldm_SmallDependenceLowGrayLevelEmphasis	0.990528
wavelet.HLH_gldm_DependenceEntropy	0.9905
wavelet.HHL_glcm_Idmn	0.990427
wavelet.LHL_firstorder_Skewness	0.990393
wavelet.HLL_glcm_Correlation	0.990334
wavelet.LLH_glszm_SizeZoneNonUniformity	0.990269
wavelet.LLL_glszm_ZonePercentage	0.990258
wavelet.HLH_gldm_DependenceVariance	0.990215
wavelet.LHH_firstorder_Median	0.990152
wavelet.LLH_firstorder_Energy	0.990105
wavelet.HHH_gldm_LargeDependenceLowGrayLevelEmphasis	0.990086
wavelet.HLL_firstorder_Maximum	0.990026
wavelet.HLL_glcm_ClusterTendency	0.989895
wavelet.LLL_gldm_SmallDependenceEmphasis	0.989873
wavelet.HLH_glrlm_RunEntropy	0.989852
wavelet.HHH_glszm_SmallAreaEmphasis	0.989814
wavelet.LLL_glrlm_RunPercentage	0.989779
wavelet.HHH_glszm_SmallAreaLowGrayLevelEmphasis	0.989716
wavelet.HLH_glcm_Correlation	0.989685
wavelet.HHH_glcm_Idn	0.989678
wavelet.LLL_gldm_LargeDependenceEmphasis	0.989622
wavelet.HHH_gldm_LowGrayLevelEmphasis	0.989605
wavelet.HHL_ngtdm_Contrast	0.989596
wavelet.HLL_glrlm_RunEntropy	0.989553
wavelet.HHH_glrlm_LongRunLowGrayLevelEmphasis	0.989469
wavelet.HHH_glrlm_LowGrayLevelRunEmphasis	0.989449
wavelet.HLL_glszm_ZoneEntropy	0.989434
wavelet.LHL_glszm_SmallAreaLowGrayLevelEmphasis	0.989426
wavelet.LLL_glcm_Idm	0.989379
wavelet.LLL_gldm_DependenceVariance	0.989346
wavelet.LLH_glrlm_LongRunEmphasis	0.989216
wavelet.LLL_glrlm_ShortRunEmphasis	0.989181
wavelet.HHH_glrlm_ShortRunLowGrayLevelEmphasis	0.989171
wavelet.LLL_glcm_InverseVariance	0.989143
wavelet.LLL_glcm_JointEnergy	0.989117
wavelet.LLH_glcm_JointEnergy	0.989017
wavelet.LHL_gldm_DependenceEntropy	0.988915
wavelet.LHH_glszm_ZoneEntropy	0.988823
original_firstorder_Range	0.988785
wavelet.HHH_glcm_InverseVariance	0.988771
wavelet.LLL_glrlm_RunLengthNonUniformityNormalized	0.988767
wavelet.LLH_glrlm_GrayLevelNonUniformityNormalized	0.988753
wavelet.LLL_glcm_Idmn	0.988753
wavelet.LLH_firstorder_Uniformity	0.988658
wavelet.LLL_gldm_DependenceEntropy	0.988578
wavelet.HLL_glcm_Imc1	0.988544
wavelet.LLL_glcm_Id	0.988526
original_shape_Maximum3DDiameter	0.98846
original_glszm_SmallAreaEmphasis	0.988438
wavelet.LHL_glcm_Idn	0.988307
wavelet.LLL_gldm_DependenceNonUniformityNormalized	0.987909
wavelet.HHH_gldm_SmallDependenceEmphasis	0.987806
wavelet.LLH_gldm_DependenceVariance	0.987766
original_glszm_SizeZoneNonUniformityNormalized	0.987663
wavelet.LLL_firstorder_InterquartileRange	0.987653
wavelet.HHL_glszm_SizeZoneNonUniformity	0.987487
wavelet.LHL_glcm_Idmn	0.987484
original_glcm_Idn	0.987409
wavelet.HLL_glcm_ClusterShade	0.987331
wavelet.HHL_firstorder_Skewness	0.987289
wavelet.HHL_gldm_LargeDependenceLowGrayLevelEmphasis	0.987261
wavelet.HLL_gldm_DependenceEntropy	0.987192
wavelet.HHL_glrlm_LongRunLowGrayLevelEmphasis	0.987179
wavelet.LHL_glcm_Correlation	0.986892
original_glcm_DifferenceEntropy	0.986785
wavelet.LLH_gldm_LargeDependenceEmphasis	0.986711
wavelet.LLL_firstorder_RobustMeanAbsoluteDeviation	0.986693
wavelet.LLH_firstorder_InterquartileRange	0.986388
wavelet.LLL_glcm_DifferenceEntropy	0.986334
wavelet.LLH_gldm_LargeDependenceLowGrayLevelEmphasis	0.986212
wavelet.HHH_glcm_Idmn	0.986019
wavelet.LLH_glrlm_RunPercentage	0.985811
wavelet.LLH_glcm_ClusterShade	0.985753
wavelet.HHH_ngtdm_Contrast	0.985666
wavelet.LLH_glcm_MaximumProbability	0.985505
wavelet.HHH_glszm_LowGrayLevelZoneEmphasis	0.9855
wavelet.LLH_firstorder_10Percentile	0.985487
wavelet.LLH_glrlm_RunEntropy	0.985468
original_shape_SphericalDisproportion	0.985441
wavelet.LLL_glcm_ClusterTendency	0.985373
wavelet.LLH_glszm_GrayLevelNonUniformityNormalized	0.985293
original_firstorder_InterquartileRange	0.985262
wavelet.LLL_glrlm_GrayLevelNonUniformityNormalized	0.98526
wavelet.LLL_firstorder_Uniformity	0.985224
wavelet.LLL_glcm_SumEntropy	0.985142
original_firstorder_RobustMeanAbsoluteDeviation	0.985029
wavelet.LLH_glszm_ZonePercentage	0.984988
wavelet.LLL_glcm_MCC	0.98492
original_shape_Maximum2DDiameterSlice	0.984918
wavelet.LLL_glcm_JointEntropy	0.984849
original_glcm_JointEntropy	0.984764
original_firstorder_Uniformity	0.98474
wavelet.LLH_ngtdm_Contrast	0.984668
wavelet.LLH_firstorder_RobustMeanAbsoluteDeviation	0.984612
original_glcm_SumEntropy	0.98455
wavelet.LLH_firstorder_Entropy	0.984547
wavelet.LLH_glcm_DifferenceVariance	0.984525
wavelet.LLH_glrlm_ShortRunEmphasis	0.984498
wavelet.HHL_glszm_SmallAreaLowGrayLevelEmphasis	0.984466
wavelet.LLL_glcm_SumSquares	0.984372
original_glrlm_GrayLevelNonUniformityNormalized	0.984343
wavelet.LLL_firstorder_MeanAbsoluteDeviation	0.984316
wavelet.LLL_glszm_GrayLevelNonUniformityNormalized	0.984221
wavelet.LLH_glcm_Idm	0.984133
wavelet.HLH_glszm_ZoneEntropy	0.984127
original_shape_Sphericity	0.984071
original_glcm_Idmn	0.983992
wavelet.LLH_glszm_SmallAreaEmphasis	0.983881
wavelet.HLH_firstorder_Median	0.983857
original_glcm_DifferenceAverage	0.983849
wavelet.LLH_gldm_SmallDependenceEmphasis	0.983843
original_shape_Compactness1	0.983718
wavelet.HHL_firstorder_Median	0.983713
wavelet.HLL_glcm_Idn	0.983623
wavelet.LHH_glcm_Imc2	0.983479
original_glcm_ClusterTendency	0.983464
wavelet.LLH_glcm_SumEntropy	0.983436
wavelet.LLH_glrlm_RunLengthNonUniformityNormalized	0.98342
wavelet.LLH_gldm_DependenceNonUniformityNormalized	0.983363
wavelet.LLH_glcm_Id	0.983357
wavelet.LLL_glcm_DifferenceAverage	0.983326
wavelet.LLH_glcm_JointEntropy	0.983258
wavelet.LLH_glcm_InverseVariance	0.983017
wavelet.LLH_glszm_SizeZoneNonUniformityNormalized	0.982995
wavelet.LHL_glcm_Imc1	0.982951
wavelet.HHH_glszm_GrayLevelNonUniformity	0.982936
wavelet.LLH_glszm_LargeAreaLowGrayLevelEmphasis	0.98291
original_firstorder_MeanAbsoluteDeviation	0.982667
wavelet.HHL_gldm_LowGrayLevelEmphasis	0.982665
original_shape_Compactness2	0.982636
wavelet.LLH_firstorder_MeanAbsoluteDeviation	0.982622
wavelet.LLH_glcm_DifferenceEntropy	0.982537
wavelet.LLH_glcm_Contrast	0.982529
wavelet.HHH_glszm_SizeZoneNonUniformity	0.982415
wavelet.LLL_firstorder_Variance	0.982382
wavelet.LLL_gldm_GrayLevelVariance	0.982382
wavelet.HHL_glrlm_LowGrayLevelRunEmphasis	0.98234
original_glcm_SumSquares	0.98233
wavelet.LLL_glrlm_GrayLevelVariance	0.982132
wavelet.LLH_glcm_SumSquares	0.982083
wavelet.LLH_glcm_ClusterTendency	0.982023
wavelet.HHL_glszm_LowGrayLevelZoneEmphasis	0.981944
wavelet.LLH_firstorder_Variance	0.981897
wavelet.LLH_gldm_GrayLevelVariance	0.981897
wavelet.LLH_glrlm_GrayLevelVariance	0.981869
wavelet.LLL_firstorder_Entropy	0.981853
wavelet.LLL_glrlm_RunEntropy	0.981587
wavelet.LLH_firstorder_RootMeanSquared	0.981196
wavelet.LLH_glszm_GrayLevelVariance	0.981114
wavelet.HHH_glszm_ZonePercentage	0.981014
original_glcm_DifferenceVariance	0.980944
original_glcm_Contrast	0.980898
wavelet.LHH_glcm_Imc1	0.980891
wavelet.LLH_glcm_DifferenceAverage	0.980859
wavelet.LLL_glszm_GrayLevelVariance	0.980461
original_firstorder_Entropy	0.980429
wavelet.HHL_gldm_SmallDependenceLowGrayLevelEmphasis	0.980163
wavelet.HHL_glrlm_ShortRunLowGrayLevelEmphasis	0.980103
original_firstorder_Variance	0.979951
original_gldm_GrayLevelVariance	0.979946
wavelet.LLL_glcm_Contrast	0.979924
wavelet.LLL_glcm_DifferenceVariance	0.979609
original_gldm_DependenceEntropy	0.979391
original_glszm_GrayLevelNonUniformityNormalized	0.979189
original_glrlm_GrayLevelVariance	0.97892
wavelet.LLH_firstorder_90Percentile	0.978776
wavelet.HLL_glcm_Imc2	0.978769
wavelet.LHL_firstorder_Maximum	0.978567
wavelet.LHL_glcm_Imc2	0.978049
wavelet.HLH_firstorder_Mean	0.977519
original_firstorder_10Percentile	0.977474
original_glrlm_RunEntropy	0.976459
wavelet.HHL_glszm_SizeZoneNonUniformityNormalized	0.976388
original_glszm_GrayLevelVariance	0.975971
wavelet.HHL_glszm_SmallAreaEmphasis	0.975693
wavelet.HHL_glcm_Imc1	0.975691
original_glszm_ZoneEntropy	0.975146
original_shape_Maximum2DDiameterRow	0.975145
wavelet.LLL_glszm_ZoneEntropy	0.974254
wavelet.HLH_glcm_Imc2	0.974223
wavelet.LLL_glszm_LargeAreaEmphasis	0.971911
wavelet.LLL_glszm_ZoneVariance	0.971849
original_shape_Flatness	0.971678
wavelet.HHH_firstorder_Median	0.967721
wavelet.LLH_firstorder_Median	0.96772
wavelet.HLL_glcm_Idmn	0.966831
original_glszm_LargeAreaLowGrayLevelEmphasis	0.965555
wavelet.HHH_glcm_Correlation	0.963491
wavelet.LLH_glcm_MCC	0.960761
wavelet.HLH_glcm_Imc1	0.959364
original_shape_MajorAxisLength	0.958916
wavelet.HLL_ngtdm_Contrast	0.958779
